# Supplementary material for: Pollution Characteristics, Source Apportionment, and Health Risk Assessment of Potentially Toxic Elements (PTEs) in Road Dust Samples in Jiayuguan, Hexi Corridor, China
Source: Toxics. 2022 Sep 30;10(10):580. doi: 10.3390/toxics10100580 (PMC9607028; doi:10.3390/toxics10100580)
Supplement: Supplementary file 1 [file toxics-10-00580-s001.zip]

Archive with 1 entries (1 files):
- toxics-1899132-supplementary.pdf
